# Supplementary material for: Personal and General Views on Aging, Non-Communicable Diseases, and Their Interaction as Cross-Sectional Correlates of Vigorous Physical Activity in UK Individuals Aged 50+
Source: Healthcare (Basel). 2025 Aug 21;13(16):2071. doi: 10.3390/healthcare13162071 (PMC12386382; doi:10.3390/healthcare13162071)
Supplement: Supplementary file 1 [file healthcare-13-02071-s001.zip]

Archive with 1 entries (1 files):
- healthcare-3761046-supplementary.pdf
